# Supplementary material for: Drosophila p53 isoforms have overlapping and distinct functions in germline genome integrity and oocyte quality control
Source: eLife. 2022 Jan 13;11:e61389. doi: 10.7554/eLife.61389 (PMC8758136; doi:10.7554/eLife.61389)
Supplement: Figure 2—figure supplement 1—source data 1. [file elife-61389-fig2-figsupp1-data1.zip]

Archive with 8 entries (7 files):
- Figure 2 - fig supplement 1 - source data 1 61389R1/
- Figure 2 - fig supplement 1 - source data 1 61389R1/Figure 2 - figure supplement 1 - source data 1.zip
- Figure 2 - fig supplement 1 - source data 1 61389R1/.DS_Store
- __MACOSX/Figure 2 - fig supplement 1 - source data 1 61389R1/._.DS_Store
- Figure 2 - fig supplement 1 - source data 1 61389R1/Figure 2 - figure supplement 1 - source data 4.zip
- __MACOSX/Figure 2 - fig supplement 1 - source data 1 61389R1/._Figure 2 - figure supplement 1 - source data 4.zip
- Figure 2 - fig supplement 1 - source data 1 61389R1/Figure 2 - figure supplelment 1 - source data 3.zip
- Figure 2 - fig supplement 1 - source data 1 61389R1/Figure 2 - figure supplelement 1 - source data 2.zip
